# Supplementary material for: Tissue‐specific methylomic responses to a lifestyle intervention in older adults associate with metabolic and physiological health improvements
Source: Aging Cell. 2024 Dec 1;24(4):e14431. doi: 10.1111/acel.14431 (PMC11984676; doi:10.1111/acel.14431)
Supplement: Supplementary file 2 — Tables S1–S26. [file ACEL-24-e14431-s002.xlsx]

## Sheet: Index
	ST01	Baseline characteristics in the entire GOTO population and tissue-dependent subsets
	ST02	Non-response analysis comparing changes in health parameters for included and excluded individuals
	ST03	Baseline proportions and changes in predicted muscle nuclei types
	ST04	CpGs differentially methylated after the intervention in muscle after accounting for endothelial nuclei changes
	ST05	Chromatin state enrichment analysis for muscle CpGs
	ST06	TFBS enrichment analysis for muscle CpGs
	ST07	Differentially expressed genes in muscle also associated with DNAm changes at muscle CpGs
	ST08	Top 100 enriched gene sets in the genes linked to methylation changes in skeletal muscle
	ST09	Associations between DNAm effects at muscle CpGs and changes in metabolic traits
	ST10	Associations between DNAm effects at muscle CpGs and changes in muscle-based traits
	ST11	Baseline proportions and changes in predicted adipose cell types
	ST12	CpGs differentially methylated after the intervention in subcutaneous adipose tissue
	ST13	Chromatin state enrichment analysis for adipose CpGs
	ST14	TFBS enrichment analysis for adipose CpGs
	ST15	Differentially expressed genes in adipose also associated with DNAm changes at adipose CpGs
	ST16	Enriched gene sets (padj < 0.1) in the genes linked to methylation changes in adipose tissue
	ST17	Associations between DNAm effects at adipose CpGs and changes in metabolic traits
	ST18	Baseline proportions and changes in predicted immune cell types
	ST19	CpGs differentially methylated after the intervention in fasted blood
	ST20	Chromatin state enrichment analysis for blood CpGs
	ST21	TFBS enrichment analysis for blood CpGs
	ST22	Differentially expressed genes in blood also associated with DNAm changes at blood CpGs
	ST23	Associations between DNAm effects at blood CpGs and changes in metabolic traits
	ST24	Correlations between cAge estimates and actual age
	ST25	Associations between bAge estimates and actual age
	ST26	Associations between changes in bAge and metabolic health parameters

## Sheet: ST01
	Entire population (n=164)		Three tissue overlap (n=66)		Skeletal muscle (n=80)		Subcutaneous adipose (n=89)		Fasted blood (n=98)
trait	Mean	SD	Mean	SD	Mean	SD	Mean	SD	Mean	SD
Body mass index (kg/m2)	26.8836	2.47382	26.8585	2.44197	26.8142	2.33518	26.8531	2.42833	26.7813	2.38242
Waist circumference (cm)	96.1341	8.00194	96.9545	7.32631	96.85	7.34692	96.1348	7.40269	96.1429	7.47091
Total body fat (%)	32.5671	8.17705	32.153	7.72061	31.0925	7.82623	33.4202	7.73064	32.5143	8.03859
Fasting insulin (mU/L)	9.21552	4.5679	9.4003	4.36014	9.03763	4.20811	9.06674	4.41139	8.98837	4.34609
Systolic blood pressure (mm Hg)	139.928	17.1288	140.398	15.687	139.744	15.7445	138.317	15.6636	138.048	15.591
Leptin (ug/L)	13.9669	10.5652	13.0121	8.96529	11.9113	8.63943	14.9225	10.5708	14.0765	10.4122
Adiponectin (mg/L)	10.4337	5.31466	9.84242	4.5228	9.82625	4.65413	10.6292	4.79553	10.7041	4.91463
Interleukin-6 (ng/L)	1.35362	1.82273	1.09364	0.728367	1.21988	1.2905	1.0291	0.668056	1.16367	1.18444
HDL size (nm)	9.55268	0.167637	9.54674	0.159629	9.53746	0.155578	9.56973	0.163636	9.56423	0.16444
HDL cholesterol (mmol/L)	1.4589	0.395903	1.44636	0.385629	1.42	0.377554	1.51809	0.416115	1.48827	0.419993

## Sheet: ST02
	Three tissue overlap (n=66)				Skeletal muscle (n=80)				Subcutaneous adipose (n=89)				Fasted blood (n=98)
trait	Delta	SE	Nominal p	FDR padj	Delta	SE	Nominal p	FDR padj	Delta	SE	Nominal p	FDR padj	Delta	SE	Nominal p	FDR padj
Body mass index (kg/m2)	-0.179014	0.128773	0.166761	0.309685	-0.278695	0.124199	0.0262003	0.131002	-0.301459	0.125324	0.0173666	0.173666	-0.356474	0.127846	0.00609993	0.0609993
Waist circumference (cm)	-0.833958	0.850468	0.32852	0.41065	-1.45964	0.826171	0.0791762	0.263921	-0.388551	0.831662	0.640999	0.801249	-0.740502	0.841885	0.380584	0.535986
Total body fat (%)	-0.62154	0.467529	0.185811	0.309685	-0.49994	0.464374	0.283281	0.429005	-0.902657	0.466593	0.0549376	0.226519	-0.698006	0.470709	0.140371	0.280741
Fasting insulin (mU/L)	-0.830053	0.515389	0.109627	0.309685	-0.434078	0.504778	0.391137	0.488921	-0.269435	0.493116	0.585561	0.801249	-0.352364	0.500356	0.482387	0.535986
Systolic blood pressure (mm Hg)	0.476296	2.00092	0.812264	0.812264	0.876506	1.88632	0.64283	0.64283	0.562367	1.86796	0.763759	0.848622	1.56703	1.88168	0.406331	0.535986
Leptin (ug/L)	-0.645845	0.653908	0.324814	0.41065	-0.697801	0.671257	0.300304	0.429005	-1.26646	0.688376	0.0679557	0.226519	-1.2338	0.73524	0.0963015	0.240754
Adiponectin (mg/L)	0.449094	0.301421	0.138836	0.309685	0.379639	0.286295	0.186727	0.429005	0.0513514	0.283366	0.856424	0.856424	0.068697	0.285051	0.809885	0.809885
Interleukin-6 (ng/L)	0.347748	0.216067	0.109501	0.309685	0.273367	0.222931	0.222019	0.429005	0.330411	0.234914	0.162304	0.324608	0.415932	0.244485	0.0918748	0.240754
HDL size (nm)	0.0245564	0.0136933	0.0754842	0.309685	0.0488416	0.01249	0.000142238	0.00142238	0.0185385	0.012916	0.153191	0.324608	0.0313574	0.0126598	0.0143798	0.0718992
HDL cholesterol (mmol/L)	0.0155904	0.0348706	0.655603	0.728447	0.0172605	0.0331225	0.603039	0.64283	-0.0191968	0.0324656	0.555153	0.801249	-0.0239105	0.0321194	0.457738	0.535986

## Sheet: ST03
Nuclei type	Baseline	SD	Effect Size	SE	Nominal p	FDR padj
Slow (type I)	35.9631	17.3242	-2.00969	2.3467	0.394575	0.690507
Endothelial	36.5697	7.05869	3.25933	0.895139	0.000503061	0.00352143
Fast (type II)	26.7467	19.8978	-1.51013	2.35807	0.523904	0.733465
T cell / NK cell / macrophage	0.689219	1.55663	0.0457081	0.217039	0.833786	0.833786
Fibro-adipogenic progenitor	0.0175978	0.113387	0.132056	0.0544037	0.0164629	0.05762
Smooth muscle	0.0136854	0.105527	0.00395356	0.0164096	0.810284	0.833786
Satellite	0	0	0.0787391	0.0374852	0.0374492	0.0873816

## Sheet: ST04
CpG	Effect Size	SE	Nominal p	FDR padj	N	Chr	Start	DMR
cg26583403	-0.0173702	0.00343068	2.96632e-06	0.026375	148	1	8933877	0
cg16023894	0.0133969	0.00256631	1.74444e-06	0.0192993	148	1	23156854	0
cg19768360	0.0243641	0.00456062	9.92527e-07	0.0159602	148	1	44304791	0
cg16803908	-0.00929723	0.00169932	4.45993e-07	0.0108733	148	1	59538531	0
cg25834201	-0.0293804	0.00485001	2.30324e-08	0.00193415	148	1	59949992	0
cg02566391	-0.0174756	0.00347889	3.54391e-06	0.0293785	147	1	67805527	0
cg00794813	0.00627665	0.00124018	3.57621e-06	0.0293785	148	1	115829168	0
cg14426392	-0.0401106	0.00825128	7.21061e-06	0.0423091	148	1	116933015	0
cg02572204	-0.0121598	0.00250327	7.32253e-06	0.0425202	148	1	156092813	0
cg19728396	-0.0263029	0.0048339	5.14593e-07	0.0116998	148	1	165865798	0
cg10136859	-0.0200268	0.00379761	1.13592e-06	0.0173609	148	1	184761884	0
cg25981106	-0.0361773	0.00606482	3.74839e-08	0.00257541	148	1	209824796	0
cg22697825	-0.0133664	0.002689	4.47193e-06	0.0328134	148	1	223899852	0
cg26664583	-0.0215752	0.00382233	1.91314e-07	0.00657231	148	1	225888117	0
cg16342538	-0.0545134	0.0105902	2.02725e-06	0.0210004	148	2	31607366	0
cg17411016	-0.0269991	0.00525805	2.14792e-06	0.0210004	148	2	47100911	0
cg02016405	-0.0132245	0.00254366	1.60256e-06	0.0183512	148	2	65297791	0
cg15177103	-0.0190893	0.00351124	5.26336e-07	0.0116998	148	2	98486045	0
cg10532358	-0.0232238	0.00469639	5.00675e-06	0.035698	148	2	161080728	0
cg07278020	0.011314	0.00203956	3.74289e-07	0.0094293	148	2	165426003	0
cg03128029	-0.0311887	0.00547175	1.45205e-07	0.00548714	148	2	203143287	0
cg02632441	-0.0249407	0.00402033	1.05524e-08	0.000996908	148	2	218711231	0
cg11835462	-0.0212208	0.00390043	5.16359e-07	0.0116998	148	2	233433064	0
cg16350675	-0.0178288	0.00346979	2.11421e-06	0.0210004	148	2	233433089	0
cg04714188	-0.0168172	0.00322412	1.48175e-06	0.0175196	148	3	11254703	0
cg04197436	-0.0403445	0.00831159	7.43565e-06	0.0425202	148	3	15847438	0
cg20208538	-0.0146874	0.00299882	6.15434e-06	0.0384406	148	3	20096345	0
cg16477554	-0.0424646	0.00741857	1.28666e-07	0.00511805	148	3	24198188	0
cg18409839	-0.0220342	0.00448067	5.64447e-06	0.0369061	148	3	45164697	0
cg16332119	0.0151785	0.00309727	7.22112e-06	0.0423091	148	3	48259335	0
cg00844901	-0.0142837	0.00255739	2.56239e-07	0.0077464	148	3	114343653	0
cg08330652	-0.0277519	0.00563082	5.38054e-06	0.0363925	148	3	124829406	0
cg14305183	-0.0206468	0.00388188	9.19633e-07	0.0157963	148	3	127522645	0
cg13314857	-0.0123819	0.00240659	2.05073e-06	0.0210004	148	3	129322272	0
cg21705669	-0.0166571	0.00339984	6.11064e-06	0.0384406	148	3	187454300	0
cg16887774	-0.0182559	0.00340682	7.62427e-07	0.0152927	148	3	188666539	0
cg18648613	-0.0240683	0.0041806	1.08954e-07	0.00484381	148	4	102153422	0
cg26177041	-0.019352	0.00368494	1.25718e-06	0.0175196	148	4	114389631	0
cg12386285	0.0136146	0.002807	8.96476e-06	0.047725	148	4	121786689	0
cg21017748	-0.0246983	0.0045798	6.48309e-07	0.0137263	148	4	159742566	0
cg10358504	-0.013118	0.00262845	4.09401e-06	0.0317532	148	4	169558282	0
cg10608681	-0.0380794	0.00795755	9.9769e-06	0.049562	148	5	37723175	0
cg03045139	-0.0146282	0.00306297	1.03876e-05	0.0498696	148	5	77826273	0
cg02331902	-0.0131795	0.00225664	7.14132e-08	0.00415173	148	5	90610302	0
cg25891045	0.0126042	0.00249733	3.80587e-06	0.0309289	148	5	134669350	0
cg27187848	-0.0288584	0.00512715	2.07049e-07	0.0068036	148	5	140888833	0
cg20477261	-0.0431191	0.00852415	3.02974e-06	0.0266257	148	5	142196342	0
cg08928958	-0.00991167	0.00201467	5.59167e-06	0.0369061	148	5	149178782	0
cg15982707	-0.0291192	0.0057329	2.75947e-06	0.0251271	148	5	156943252	0
cg17633300	-0.0137853	0.00276991	4.35403e-06	0.0322615	148	5	172356673	0
cg04828157	0.00937197	0.00178048	1.42909e-06	0.0175196	148	5	176978114	0
cg09143007	-0.0199461	0.00374684	8.99718e-07	0.0157963	148	6	19867563	0
cg06987553	-0.0216814	0.00434742	4.15938e-06	0.0317532	148	6	25537806	0
cg19571266	-0.0162245	0.00336542	8.5704e-06	0.0472796	148	6	34079663	0
cg25114611	0.0143202	0.00279108	2.61955e-06	0.0241438	148	6	35696869	0
cg04275661	-0.0294983	0.00611309	8.40688e-06	0.0467186	148	6	111889712	0
cg04960989	-0.0270953	0.00491082	3.56597e-07	0.00929338	148	6	123112319	0
cg19003556	-0.0161676	0.00338677	1.0479e-05	0.0498696	148	6	136399169	0
cg07474842	-0.0275422	0.00522932	1.17152e-06	0.0173609	148	6	136915087	0
cg13306815	-0.0205584	0.00421623	6.76217e-06	0.0409952	148	6	140364610	0
cg06762457	-0.0191709	0.00366155	1.35322e-06	0.0175196	148	6	149806634	0
cg03982376	-0.0149419	0.00313212	1.06235e-05	0.0498696	148	6	149806658	0
cg24939196	-0.0227894	0.00425427	7.68905e-07	0.0152927	148	6	169588808	0
cg12166519	-0.0183802	0.00382712	9.26819e-06	0.0486437	148	6	170654069	0
cg27109748	-0.0772636	0.0154663	4.0073e-06	0.0317532	145	7	2150015	0
cg09312464	-0.0175713	0.00352219	4.13067e-06	0.0317532	148	7	5719084	0
cg07827395	-0.0184924	0.0038201	7.8697e-06	0.0440573	148	7	6323912	0
cg02501746	-0.0121883	0.00253354	8.95177e-06	0.047725	148	7	30209512	0
cg12203044	-0.0150195	0.00281975	8.86799e-07	0.0157963	148	7	36327497	0
cg21005024	-0.0468027	0.00891796	1.27786e-06	0.0175196	148	7	50602786	0
cg07626206	-0.028695	0.00455753	6.37268e-09	0.000688047	147	7	55200656	0
cg27528369	-0.0179511	0.00375781	1.03355e-05	0.0498696	148	7	55201544	0
cg22898055	-0.0511464	0.00881207	8.58829e-08	0.00437495	148	7	75581160	0
cg05008948	-0.0308309	0.00461707	7.39842e-10	0.000186385	148	7	99160713	0
cg09563940	-0.0308818	0.00647626	1.07171e-05	0.0499983	148	7	130873557	0
cg00353432	-0.0289025	0.00604584	1.01811e-05	0.0498696	147	7	139372971	0
cg24857465	-0.0220569	0.00433162	2.60574e-06	0.0241438	148	8	11734820	0
cg01668986	-0.0434969	0.00675354	2.85949e-09	0.000492396	148	8	21541541	0
cg12595459	-0.0227547	0.00431267	1.12169e-06	0.0173609	148	8	28527301	0
cg17628730	-0.0238091	0.00488768	6.90223e-06	0.0414012	148	8	37638695	0
cg13733654	0.0124814	0.0025108	5.3173e-06	0.0363925	148	8	49195257	0
cg25628315	-0.0282251	0.0058827	9.45364e-06	0.0489373	148	8	49321144	0
cg12703852	0.00743501	0.00153778	9.57019e-06	0.0490831	148	8	98209209	0
cg18899777	0.0175784	0.00346025	3.28587e-06	0.0279032	148	8	102506550	0
cg13485112	-0.0246535	0.00443447	2.90634e-07	0.00813534	148	8	103769042	0
cg10771504	-0.0245375	0.00498123	5.44123e-06	0.0363925	148	8	103817497	0
cg00484216	-0.0130412	0.00264267	5.23421e-06	0.0363925	148	8	120904966	0
cg01266377	-0.0290971	0.00507155	1.20403e-07	0.00505544	148	8	128920442	0
cg23843709	-0.0339176	0.00634008	7.95196e-07	0.01541	147	8	129047563	0
cg24525238	-0.020356	0.00389995	1.45814e-06	0.0175196	148	8	130305093	0
cg01773584	-0.0463261	0.00835418	3.1156e-07	0.00840963	148	9	75155689	0
cg21081352	-0.0250272	0.00520278	8.96686e-06	0.047725	148	9	97544884	0
cg07300934	-0.0231394	0.00482983	9.74159e-06	0.0490831	148	9	111240895	0
cg07327489	-0.018252	0.00307417	4.33423e-08	0.00272976	148	9	134554052	0
cg08416530	-0.0413845	0.00839788	5.39474e-06	0.0363925	148	9	139588400	0
cg12001774	-0.0243523	0.00468374	1.6003e-06	0.0183512	148	10	5359757	0
cg18710458	-0.0350389	0.00730244	9.44236e-06	0.0489373	148	10	30927197	0
cg16845233	-0.0167233	0.00331469	3.21477e-06	0.0276097	148	10	65030561	0
cg13585930	-0.056442	0.0089137	5.23072e-09	0.000658876	148	10	72027356	0
cg04814966	-0.0183405	0.00348772	1.21745e-06	0.0175196	148	10	81028198	0
cg02451548	-0.0170385	0.003296	1.83486e-06	0.0198107	148	10	82237797	0
cg13290921	0.00938926	0.00195182	1.06156e-05	0.0498696	148	10	98796304	0
cg26998535	-0.0133805	0.00280276	1.04663e-05	0.0498696	148	10	103699236	0
cg21342383	-0.0187153	0.00291637	3.25755e-09	0.000492396	148	10	127661991	0
cg21730012	-0.0237864	0.00425055	2.42975e-07	0.00765146	148	10	134479883	0
cg25225070	-0.0285936	0.00496548	1.08222e-07	0.00484381	148	11	9587742	0
cg23903301	-0.0238342	0.00463646	2.09227e-06	0.0210004	148	11	33744365	0
cg04451259	-0.0594216	0.0102416	8.68303e-08	0.00437495	148	11	35358923	0
cg01476222	-0.0252163	0.00513985	5.93613e-06	0.0377793	148	11	36522142	0
cg12394201	-0.0624451	0.00851814	1.40016e-11	1.05821e-05	147	11	43942417	0
cg25512791	-0.0114498	0.00239336	1.00334e-05	0.049562	148	11	56949073	0
cg20617626	-0.0138629	0.00267521	1.73276e-06	0.0192993	148	11	72991931	0
cg14343713	-0.0173182	0.00341188	2.8028e-06	0.0252177	148	11	74742500	0
cg12667152	-0.0195748	0.00398123	5.66451e-06	0.0369061	148	11	85884165	0
cg02011864	-0.0240597	0.00452216	9.12596e-07	0.0157963	148	12	22882040	0
cg14189116	-0.0259264	0.00505109	2.16734e-06	0.0210004	148	12	30878974	0
cg14543913	-0.0253332	0.00526341	8.86329e-06	0.047725	148	12	43151041	0
cg04793673	-0.0142138	0.0029781	1.05227e-05	0.0498696	148	12	52975919	0
cg03544309	-0.0215433	0.00412969	1.47756e-06	0.0175196	148	12	95038724	0
cg27447534	-0.0248978	0.00512218	7.22153e-06	0.0423091	148	12	122880062	0
cg23720170	-0.0123204	0.00232008	9.56635e-07	0.0159602	148	12	125003785	0
cg25432738	0.0169647	0.00337686	4.21828e-06	0.0318808	148	13	21009860	0
cg14530655	-0.0140779	0.00281771	3.99608e-06	0.0317532	148	13	29041213	0
cg25731731	-0.020971	0.00397939	1.15511e-06	0.0173609	148	13	41019890	0
cg13358083	0.0124166	0.00243903	3.13289e-06	0.0272157	148	14	21544248	0
cg01242348	0.00885621	0.00177048	4.64015e-06	0.0336003	148	14	23586885	0
cg11012616	-0.0239212	0.00480334	4.29123e-06	0.032111	148	14	35835541	0
cg17370665	-0.0317812	0.00609112	1.47115e-06	0.0175196	148	14	69162064	0
cg04384810	-0.0151601	0.00290657	1.48358e-06	0.0175196	148	14	91621554	0
cg12402318	-0.0159548	0.00323334	5.2433e-06	0.0363925	148	15	52135486	0
cg05438378	-0.0156238	0.0030299	1.94585e-06	0.0207131	148	15	67383735	0
cg05018467	-0.0223793	0.00460962	7.40692e-06	0.0425202	148	15	101708816	0
cg27319293	0.0062558	0.00129679	1.00215e-05	0.049562	148	16	1799706	0
cg05501756	0.0202337	0.00416986	8.88302e-06	0.047725	148	16	4289806	0
cg17075323	-0.0179405	0.00336409	8.6051e-07	0.0157963	148	16	57816243	0
cg09232225	-0.0211746	0.00432632	6.24502e-06	0.0386873	148	16	67022471	0
cg17357895	-0.0459965	0.00921574	4.08834e-06	0.0317532	148	16	67311530	0
cg20948500	-0.0139677	0.00272385	2.21618e-06	0.0212018	148	17	6094005	0
cg20748397	-0.0206509	0.00430868	9.66144e-06	0.0490831	148	17	18062971	0
cg25132536	-0.0427071	0.00869351	5.7708e-06	0.0372772	148	17	19152433	0
cg02647842	-0.0131459	0.00269045	6.47153e-06	0.0397645	148	17	33581721	0
cg00978950	-0.0246563	0.00464911	9.87959e-07	0.0159602	148	17	38085535	0
cg00442282	-0.0115106	0.00228964	3.48222e-06	0.029242	148	17	38471063	0
cg08850641	-0.0183265	0.0033994	6.53825e-07	0.0137263	148	17	66818269	0
cg24161080	-0.0838587	0.0116761	3.56445e-11	1.34696e-05	148	18	33889786	0
cg08084441	-0.0153511	0.00316352	7.48261e-06	0.0425202	148	19	2577159	0
cg02849956	-0.0334392	0.00681661	5.9485e-06	0.0377793	148	19	4634826	0
cg26749761	-0.0223917	0.00451355	4.66808e-06	0.0336003	148	19	13372029	0
cg14435903	-0.0175639	0.0034398	2.44601e-06	0.023108	148	19	16390215	0
cg18012268	-0.0150503	0.0029064	1.76196e-06	0.0192993	148	19	52230774	0
cg00545756	-0.0261846	0.00462712	1.78107e-07	0.00640997	148	20	30132150	0
cg07637085	-0.0289064	0.005193	2.80975e-07	0.00813534	148	20	30148786	0
cg14350764	0.0104174	0.00213386	7.82479e-06	0.0440573	148	20	31443257	0
cg06031622	-0.0290806	0.00589365	5.24948e-06	0.0363925	148	20	35923592	0
cg12772738	-0.0450903	0.00748548	2.75747e-08	0.00208403	148	20	36616990	0
cg04926845	-0.0168301	0.00351234	9.70988e-06	0.0490831	148	20	39135431	1
cg23401282	-0.0144335	0.00300494	9.24352e-06	0.0486437	148	20	39135446	1
cg27461254	-0.0229422	0.00446609	2.12701e-06	0.0210004	148	20	39135471	1
cg02233071	-0.028258	0.00579607	6.7803e-06	0.0409952	147	21	36181045	0
cg11561701	-0.0260443	0.00496967	1.32288e-06	0.0175196	148	22	21259094	0
cg17416604	0.0162289	0.00307595	1.34993e-06	0.0175196	148	22	30978666	0
cg19853760	-0.0127606	0.002441	1.40493e-06	0.0175196	148	22	38071676	0

## Sheet: ST05
	Male skeletal muscle reference epigenome (E107)						Female skeletal muscle reference epigenome (E108)
Chromatin State	OR	logOR	CI (lower)	CI (upper)	Nominal p	FDR padj	OR	logOR	CI (lower)	CI (upper)	Nominal p	FDR padj
7_Enh	7.15392	1.96766	5.2359	9.77454	4.52566e-35	6.78848e-34	5.8304	1.76309	4.04969	8.39412	2.50018e-21	3.75028e-20
6_EnhG	4.34098	1.4681	2.35313	8.00809	2.61496e-06	1.96122e-05	3.56422	1.27095	1.66214	7.64297	0.00109296	0.0081972
3_TxFlnk	1.77356	0.57299	0.248224	12.6721	0.567925	0.851887	2.32161	0.84226	0.324319	16.619	0.401638	0.628601
2_TssAFlnk	1.3482	0.298772	0.852371	2.13246	0.201547	0.377901	1.63806	0.493514	1.00483	2.67035	0.0477836	0.102014
5_TxWk	1.19734	0.180106	0.770168	1.86146	0.423712	0.706186	1.22877	0.206014	0.745509	2.0253	0.419068	0.628601
15_Quies	0.473714	-0.747152	0.299505	0.749253	0.00140289	0.00526085	0.6117	-0.491514	0.379048	0.987148	0.0441212	0.102014
4_Tx	0.453192	-0.79144	0.186227	1.10287	0.081127	0.173844	0.233401	-1.455	0.0590071	0.923212	0.0380939	0.102014
14_ReprPCWk	0.395881	-0.926642	0.19553	0.801523	0.0100332	0.0300995	0.45592	-0.785437	0.213336	0.974345	0.0426585	0.102014
13_ReprPC	0.197641	-1.6213	0.0490775	0.795924	0.0225423	0.0563558	0.25935	-1.34958	0.0655672	1.02586	0.0544072	0.102014
1_TssA	0.0892507	-2.41631	0.0221627	0.359418	0.000674653	0.00337326	0.117118	-2.14458	0.0296094	0.46325	0.00223754	0.0111877
8_ZNF/Rpts	0.000135538	-8.90626	6.30752e-102	2.91247e+93	0.937917	0.937917	0.000135545	-8.90621	7.60792e-116	2.4149e+107	0.945672	0.945672
9_Het	0.000103957	-9.17154	9.59132e-64	1.12675e+55	0.894794	0.937917	0.000103962	-9.17149	3.46603e-72	3.11829e+63	0.907894	0.945672
10_TssBiv	7.85725e-05	-9.45149	1.22668e-40	5.03279e+31	0.822226	0.937917	7.85766e-05	-9.45144	9.29778e-46	6.64059e+36	0.844163	0.945672
12_EnhBiv	6.90299e-05	-9.58097	1.0777e-40	4.42156e+31	0.819832	0.937917	6.90334e-05	-9.58092	8.16857e-46	5.83409e+36	0.842056	0.945672
11_BivFlnk	5.07163e-05	-9.88926	7.91791e-41	3.24852e+31	0.814139	0.937917	0.000137869	-8.88921	2.07017e-29	9.18175e+20	0.760509	0.945672

## Sheet: ST06
Motif Name	Consensus	P-value	Log P-value	Target (N)	Target (%)	Background (N)	Background (%)
Fos(bZIP)	NDATGASTCAYN	9.06996e-29	-64.57	35	0.216	724.3	0.0161
JunB(bZIP)	RATGASTCAT	1.97348e-27	-61.49	34	0.2099	730.1	0.0162
Fra1(bZIP)	NNATGASTCATH	4.21984e-27	-60.73	33	0.2037	684.8	0.0152
BATF(bZIP)	DATGASTCAT	1.33271e-26	-59.58	35	0.216	843.3	0.0187
Fosl2(bZIP)	NATGASTCABNN	4.08455e-26	-58.46	28	0.1728	445.4	0.0099
AP-1(bZIP)	VTGACTCATC	1.43998e-25	-57.2	36	0.2222	981.6	0.0218
Atf3(bZIP)	DATGASTCATHN	3.33552e-25	-56.36	34	0.2099	858.7	0.0191
Fra2(bZIP)	GGATGACTCATC	5.2837e-25	-55.9	30	0.1852	605.5	0.0135
Jun-AP1(bZIP)	GATGASTCATCN	6.19837e-21	-46.53	22	0.1358	340.4	0.0076
Bach2(bZIP)	TGCTGAGTCA	1.27255e-12	-27.39	14	0.0864	262.7	0.0058
Nrf2(bZIP)	HTGCTGAGTCAT	9.78334e-08	-16.14	6	0.037	59.2	0.0013
NF-E2(bZIP)	GATGACTCAGCA	2.4305e-07	-15.23	6	0.037	69.8	0.0016
RUNX1(Runt)	AAACCACARM	1.73833e-05	-10.96	14	0.0864	996.9	0.0222
MafA(bZIP)	TGCTGACTCA	6.75259e-05	-9.603	13	0.0802	987	0.0219
Bach1(bZIP)	AWWNTGCTGAGTCAT	0.000112675	-9.091	4	0.0247	68	0.0015
NFkB-p65-Rel(RHD)	GGAAATTCCC	0.000251266	-8.289	3	0.0185	33	0.0007
MafK(bZIP)	GCTGASTCAGCA	0.000435943	-7.738	6	0.037	265.1	0.0059
RUNX-AML(Runt)	GCTGTGGTTW	0.000666814	-7.313	9	0.0556	654.7	0.0145
MafB(bZIP)	WNTGCTGASTCAGCANWTTY	0.000724521	-7.23	7	0.0432	405.6	0.009
TEAD(TEA)	YCWGGAATGY	0.00128886	-6.654	8	0.0494	579.2	0.0129
HIF-1a(bHLH)	TACGTGCV	0.00425781	-5.459	7	0.0432	556.5	0.0124

## Sheet: ST07
			Change in gene expression			Association between expression and methylation
CpG	Gene Name	Ensembl ID	log2FC	Nominal p	FDR padj	Effect Size	SE	Nominal p	FDR padj
cg17411016	MCFD2	ENSG00000180398	-0.14641	3.17906e-07	7.58571e-06	0.157401	0.0171877	3.82316e-15	6.49937e-13
cg09312464	FSCN1	ENSG00000075618	0.399048	8.12765e-07	1.40608e-05	-0.0324715	0.0042868	5.58771e-12	3.54185e-10
cg13585930	LRRC20	ENSG00000172731	-0.211524	4.38005e-08	2.16499e-06	0.194995	0.0257409	6.25032e-12	3.54185e-10
cg12595459	EXTL3	ENSG00000012232	-0.133945	0.000159926	0.000864598	0.0883111	0.012113	2.87128e-11	1.22029e-09
cg02849956	DPP9	ENSG00000142002	-0.171761	2.67962e-07	7.13191e-06	0.134132	0.0207751	3.54989e-09	1.0058e-07
cg21730012	INPP5A	ENSG00000068383	-0.205307	1.03376e-07	3.57681e-06	0.0812716	0.012754	3.26043e-09	1.0058e-07
cg20748397	FLII	ENSG00000177731	-0.22136	6.61672e-08	2.86173e-06	0.0837423	0.0134587	6.72191e-09	1.63246e-07
cg03045139	LHFPL2	ENSG00000145685	0.36906	1.56488e-07	4.54098e-06	-0.0294098	0.00475511	8.09572e-09	1.72034e-07
cg02233071	RUNX1	ENSG00000159216	0.757577	1.57491e-07	4.54098e-06	-0.0196219	0.00348816	1.30399e-07	2.4631e-06
cg20748397	ALKBH5	ENSG00000091542	-0.12466	0.000184592	0.000939248	0.0933619	0.0168762	1.68417e-07	2.8631e-06
cg25981106	HSD11B1	ENSG00000117594	-0.464623	2.07066e-09	3.78833e-07	0.0364495	0.00661402	2.27113e-07	3.50992e-06
cg17411016	TTC7A	ENSG00000068724	0.200791	0.000626118	0.00261008	-0.0475596	0.00864865	2.47871e-07	3.51151e-06
cg21005024	GRB10	ENSG00000106070	-0.254398	2.4019e-05	0.000213092	0.0830769	0.0157276	5.41637e-07	7.08294e-06
cg14426392	ATP1A1	ENSG00000163399	0.235132	4.63661e-06	5.86864e-05	-0.0735374	0.0150442	2.97424e-06	3.44494e-05
cg17357895	EXOC3L1	ENSG00000179044	0.251612	3.43068e-05	0.000258047	-0.0554286	0.0113643	3.03966e-06	3.44494e-05
cg12402318	TMOD3	ENSG00000138594	0.240846	3.33661e-07	7.58571e-06	-0.0345744	0.00711786	3.31309e-06	3.52016e-05
cg20748397	GID4	ENSG00000141034	-0.109987	0.00199458	0.00651063	0.0758959	0.0158646	4.59135e-06	4.59135e-05
cg07827395	FAM220A	ENSG00000178397	-0.258355	4.73423e-06	5.86864e-05	0.0502444	0.0105922	5.38646e-06	5.08721e-05
cg07827395	RAC1	ENSG00000136238	-0.131636	1.96178e-05	0.000183453	0.0875427	0.0190044	9.76681e-06	8.73873e-05
cg20617626	ARHGEF17	ENSG00000110237	0.142617	0.000100438	0.000599163	-0.0405595	0.00888071	1.12432e-05	9.55676e-05
cg08416530	AGPAT2	ENSG00000169692	-0.270913	3.28468e-09	3.78833e-07	0.0828668	0.0182306	1.32434e-05	0.000107209
cg17357895	FHOD1	ENSG00000135723	-0.147148	4.86806e-06	5.86864e-05	0.125483	0.028134	1.73458e-05	0.000134035
cg17357895	PLEKHG4	ENSG00000196155	0.233911	0.000195966	0.000982668	-0.0485879	0.0109709	1.96952e-05	0.000145573
cg05501756	SRL	ENSG00000185739	-0.159075	6.46482e-06	7.45609e-05	-0.0702271	0.0159287	2.13861e-05	0.000151485
cg16350675	CHRND	ENSG00000135902	0.56304	5.79226e-05	0.000371134	-0.0151985	0.00346309	2.46569e-05	0.000167667
cg09312464	RNF216	ENSG00000011275	-0.115104	1.1207e-05	0.000121175	0.0634276	0.0146277	2.87635e-05	0.000188069
cg17370665	ZFP36L1	ENSG00000185650	0.176851	3.79011e-05	0.000275077	-0.0695334	0.0163079	3.80065e-05	0.0002393
cg17357895	E2F4	ENSG00000205250	-0.0833045	0.00159008	0.00539379	0.148782	0.0353516	4.71669e-05	0.000286371
cg14189116	CAPRIN2	ENSG00000110888	0.310691	1.16371e-05	0.000122013	-0.0309124	0.00761125	8.31916e-05	0.000487675
cg11561701	CRKL	ENSG00000099942	-0.159948	4.1276e-07	8.40089e-06	0.0643884	0.0161473	0.00011841	0.000649346
cg25225070	ZNF143	ENSG00000166478	-0.137699	5.08612e-05	0.000338423	0.0739376	0.0186265	0.000118146	0.000649346
cg04451259	PAMR1	ENSG00000149090	0.240282	0.0162494	0.037482	-0.0370022	0.00939348	0.000134161	0.000712732
cg11835462	CHRND	ENSG00000135902	0.56304	5.79226e-05	0.000371134	-0.0137284	0.00353784	0.00016874	0.00085254
cg27187848	PCDHGC5	ENSG00000240764	0.170921	0.00100485	0.00365859	-0.0130978	0.0033847	0.000170508	0.00085254
cg22898055	MDH2	ENSG00000146701	-0.17739	2.21218e-05	0.000201425	0.100031	0.025944	0.000179561	0.000872154
cg24857465	FDFT1	ENSG00000079459	-0.197056	8.04754e-07	1.40608e-05	0.062909	0.0163222	0.000186173	0.000879152
cg04814966	PPIF	ENSG00000108179	-0.200596	3.8161e-05	0.000275077	0.0388049	0.0101115	0.000192336	0.000883706
cg12772738	RPRD1B	ENSG00000101413	-0.0884715	2.49094e-05	0.000215466	0.150387	0.0405545	0.000316279	0.00141493
cg27187848	PCDHGC3	ENSG00000240184	0.269609	4.26922e-05	0.00029543	-0.0275921	0.00770525	0.000481847	0.00210036
cg12166519	DLL1	ENSG00000198719	0.245868	4.21988e-05	0.00029543	-0.0258237	0.00728104	0.000549056	0.00233349
cg15982707	ADAM19	ENSG00000135074	0.143307	0.00452949	0.0126387	-0.0478661	0.0140231	0.000858933	0.00356143
cg17357895	KIAA0895L	ENSG00000196123	0.355282	3.13275e-06	4.42878e-05	-0.0308845	0.00913636	0.000952286	0.00385449
cg27187848	PCDHGA12	ENSG00000253159	0.195667	0.000554854	0.00239382	-0.0205905	0.00624374	0.0012561	0.00496599
cg21017748	PPID	ENSG00000171497	-0.0855896	0.00338152	0.0100862	0.0643181	0.019543	0.00129353	0.00499773
cg04275661	FYN	ENSG00000010810	0.256456	9.57875e-08	3.57681e-06	-0.0495245	0.0154449	0.00173556	0.00655658
cg05501756	GLIS2	ENSG00000126603	0.146211	0.023039	0.0483122	0.0248957	0.00787088	0.00194091	0.00717293
cg22898055	TMEM120A	ENSG00000189077	-0.317305	2.93131e-05	0.000230608	0.0413374	0.0131804	0.00211548	0.00765174
cg17628730	BRF2	ENSG00000104221	-0.20975	2.99271e-08	2.07096e-06	0.0456459	0.0146956	0.00242857	0.00860117
cg03045139	SCAMP1	ENSG00000085365	-0.0674231	0.0100817	0.024224	0.0454501	0.0150051	0.00295322	0.0102459
cg09232225	FAM96B	ENSG00000166595	-0.18103	1.01578e-06	1.67361e-05	0.0386136	0.0127565	0.00308498	0.0104889
cg16845233	JMJD1C	ENSG00000171988	0.120108	0.00143824	0.00503917	-0.0274279	0.00939962	0.00415373	0.0138458
cg05008948	ZNF394	ENSG00000160908	-0.116146	0.000215849	0.00106691	0.0631195	0.0218391	0.00452839	0.0148044
cg12001774	NET1	ENSG00000173848	-0.0912097	0.0029323	0.0088998	0.0388612	0.0135304	0.00475431	0.0152497
cg11012616	PSMA6	ENSG00000100902	-0.166418	0.000560403	0.00239382	0.0396817	0.0140064	0.0053771	0.0166201
cg11561701	THAP7	ENSG00000184436	-0.149868	3.19999e-06	4.42878e-05	0.0464857	0.0163722	0.00529479	0.0166201
cg05018467	CHSY1	ENSG00000131873	0.137309	0.00145197	0.00503917	-0.0351957	0.0124765	0.00575317	0.0171586
cg05018467	LRRK1	ENSG00000154237	0.208377	0.0024299	0.00771325	-0.0190999	0.0067863	0.00570232	0.0171586
cg17633300	ATP6V0E1	ENSG00000113732	-0.0601837	0.00742469	0.0187514	0.0432136	0.0159424	0.00761009	0.0223054
cg14343713	SPCS2	ENSG00000118363	-0.0781889	0.00280782	0.00867416	0.0473363	0.0177364	0.0085974	0.0243593
cg25114611	FKBP5	ENSG00000096060	-0.311766	0.000830441	0.00320258	-0.0135927	0.00509314	0.00856696	0.0243593
cg21342383	ADAM12	ENSG00000148848	0.614761	1.29441e-05	0.0001248	-0.00368734	0.00140493	0.00969894	0.0270298
cg23903301	CD59	ENSG00000085063	-0.126005	6.28456e-05	0.000395356	0.0495607	0.0195125	0.0122495	0.0335873
cg17628730	PROSC	ENSG00000147471	-0.129306	1.25259e-05	0.0001248	0.0585375	0.0232588	0.0130859	0.0347594
cg19728396	UCK2	ENSG00000143179	0.188152	0.000833041	0.00320258	-0.0317064	0.0125789	0.012911	0.0347594
cg18012268	FPR1	ENSG00000171051	-0.398874	0.0152696	0.0354583	0.00407592	0.00162505	0.01338	0.0349937
cg20948500	WSCD1	ENSG00000179314	-0.171335	0.0111885	0.0265153	-0.0202663	0.00812724	0.0138895	0.035776
cg12402318	LEO1	ENSG00000166477	0.166315	3.18963e-05	0.000245247	-0.0236724	0.00954274	0.0143715	0.036465
cg20748397	DRG2	ENSG00000108591	-0.103582	0.000231073	0.00112607	0.0513064	0.0207922	0.0148893	0.0366838
cg25225070	SWAP70	ENSG00000133789	0.136786	0.00146837	0.00503917	-0.0342316	0.0138399	0.0146882	0.0366838
cg11561701	LZTR1	ENSG00000099949	0.0821946	0.00780026	0.0195572	-0.0429319	0.0177896	0.017289	0.0419877
cg01242348	CDH24	ENSG00000139880	0.285279	0.000123218	0.000709361	0.00611702	0.00255933	0.0182741	0.043755
cg12402318	TMOD2	ENSG00000128872	0.171861	2.85593e-05	0.000230608	-0.0220649	0.00927786	0.0188524	0.0445127

## Sheet: ST08
DB	Set	GeneRatio	BgRatio	zScore	pvalue	p.adjust	qvalue	geneID
GO_Biological_Process_2023	Striated Muscle Cell Development (GO:0055002)	3/61	14/16662	13.0538	1.65139e-05	0.0194038	0.0164965	FLII/TMOD3/TMOD2
GO_Biological_Process_2023	Myofibril Assembly (GO:0030239)	3/61	46/16662	6.92204	0.000633587	0.24725	0.210204	FLII/TMOD3/TMOD2
GO_Biological_Process_2023	Regulation Of mRNA 3'-End Processing (GO:0031440)	2/61	11/16662	9.78645	0.000709882	0.24725	0.210204	ZFP36L1/LEO1
GO_Biological_Process_2023	Regulation Of Actomyosin Structure Organization (GO:0110020)	2/61	12/16662	9.35259	0.000849851	0.24725	0.210204	RAC1/FHOD1
GO_Biological_Process_2023	Non-Membrane-Bounded Organelle Assembly (GO:0140694)	4/61	135/16662	5.01608	0.001505	0.24725	0.210204	FLII/TMOD3/E2F4/TMOD2
GO_Biological_Process_2023	Positive Regulation Of Extracellular Matrix Organization (GO:1903055)	2/61	18/16662	7.55196	0.001942	0.24725	0.210204	FSCN1/RUNX1
GO_Biological_Process_2023	Regulation Of Epidermal Cell Differentiation (GO:0045604)	2/61	18/16662	7.55196	0.001942	0.24725	0.210204	ZFP36L1/DLL1
Reactome_2022	Regulation Of Signaling By CBL R-HSA-912631	2/61	18/16662	7.55196	0.001942	0.24725	0.210204	CRKL/FYN
GO_Biological_Process_2023	Actomyosin Structure Organization (GO:0031032)	3/61	77/16662	5.14053	0.002817	0.24725	0.210204	FLII/TMOD3/TMOD2
GO_Biological_Process_2023	Negative Regulation Of Myeloid Cell Differentiation (GO:0045638)	2/61	22/16662	6.7801	0.002905	0.24725	0.210204	ZFP36L1/LEO1
GO_Biological_Process_2023	Protein Peptidyl-Prolyl Isomerization (GO:0000413)	2/61	22/16662	6.7801	0.002905	0.24725	0.210204	PPIF/PPID
GO_Biological_Process_2023	Positive Regulation Of Lamellipodium Assembly (GO:0010592)	2/61	23/16662	6.61862	0.003174	0.24725	0.210204	FSCN1/RAC1
GO_Biological_Process_2023	Regulation Of Actin Filament Bundle Assembly (GO:0032231)	2/61	26/16662	6.18995	0.004049	0.24725	0.210204	RAC1/FHOD1
GO_Biological_Process_2023	Negative Regulation Of Cytokine Production (GO:0001818)	4/61	178/16662	4.17766	0.004091	0.24725	0.210204	EXTL3/RAC1/RNF216/DLL1
GO_Biological_Process_2023	Cortical Cytoskeleton Organization (GO:0030865)	2/61	27/16662	6.06274	0.004363	0.24725	0.210204	RAC1/FHOD1
GO_Biological_Process_2023	Peptidyl-Proline Modification (GO:0018208)	2/61	27/16662	6.06274	0.004363	0.24725	0.210204	PPIF/PPID
Reactome_2022	RNA Polymerase III Transcription Initiation From Type 3 Promoter R-HSA-76071	2/61	27/16662	6.06274	0.004363	0.24725	0.210204	ZNF143/BRF2
GO_Biological_Process_2023	Muscle Contraction (GO:0006936)	3/61	94/16662	4.54833	0.00494	0.24725	0.210204	TMOD3/CHRND/TMOD2
GO_Biological_Process_2023	Positive Regulation Of Lamellipodium Organization (GO:1902745)	2/61	31/16662	5.61519	0.005726	0.24725	0.210204	FSCN1/RAC1
GO_Biological_Process_2023	Supramolecular Fiber Organization (GO:0097435)	5/61	316/16662	3.61393	0.005941	0.24725	0.210204	FLII/TMOD3/RAC1/FYN/TMOD2
Reactome_2022	Signal Transduction R-HSA-162582	17/61	2465/16662	2.88138	0.006045	0.24725	0.210204	RUNX1/GRB10/TMOD3/ARHGEF17/PLEKHG4/E2F4/CRKL/DLL1/PPID/FYN/PSMA6/ATP6V0E1/FKBP5/ADAM12/FPR1/LEO1/SWAP70
Reactome_2022	Cargo Concentration In ER R-HSA-5694530	2/61	32/16662	5.51619	0.006093	0.24725	0.210204	MCFD2/CD59
GO_Biological_Process_2023	Regulation Of Lamellipodium Assembly (GO:0010591)	2/61	33/16662	5.42157	0.006471	0.24725	0.210204	FSCN1/RAC1
Reactome_2022	Striated Muscle Contraction R-HSA-390522	2/61	33/16662	5.42157	0.006471	0.24725	0.210204	TMOD3/TMOD2
GO_Biological_Process_2023	Positive Regulation Of Transcription By RNA Polymerase II (GO:0045944)	9/61	938/16662	3.09744	0.006782	0.24725	0.210204	RUNX1/FHOD1/E2F4/CAPRIN2/ZNF143/RPRD1B/DLL1/GLIS2/LEO1
GO_Biological_Process_2023	Cellular Response To Hydrogen Peroxide (GO:0070301)	2/61	34/16662	5.331	0.00686	0.24725	0.210204	PPIF/FYN
GO_Biological_Process_2023	Positive Regulation Of Substrate Adhesion-Dependent Cell Spreading (GO:1900026)	2/61	35/16662	5.2442	0.007258	0.24725	0.210204	RAC1/CRKL
Reactome_2022	RNA Polymerase III Transcription Initiation R-HSA-76046	2/61	35/16662	5.2442	0.007258	0.24725	0.210204	ZNF143/BRF2
Reactome_2022	FLT3 Signaling R-HSA-9607240	2/61	37/16662	5.08085	0.008086	0.24725	0.210204	GRB10/FYN
GO_Biological_Process_2023	Response To Transforming Growth Factor Beta (GO:0071559)	2/61	38/16662	5.00385	0.008516	0.24725	0.210204	ZFP36L1/CRKL
GO_Biological_Process_2023	Regulation Of Small GTPase Mediated Signal Transduction (GO:0051056)	3/61	118/16662	3.92807	0.009247	0.24725	0.210204	ARHGEF17/PLEKHG4/SWAP70
GO_Biological_Process_2023	mRNA 3'-End Processing (GO:0031124)	2/61	40/16662	4.85826	0.009404	0.24725	0.210204	RPRD1B/LEO1
GO_Biological_Process_2023	Positive Regulation Of Myeloid Leukocyte Differentiation (GO:0002763)	2/61	40/16662	4.85826	0.009404	0.24725	0.210204	RUNX1/ZFP36L1
Reactome_2022	RNA Polymerase III Abortive And Retractive Initiation R-HSA-749476	2/61	40/16662	4.85826	0.009404	0.24725	0.210204	ZNF143/BRF2
GO_Biological_Process_2023	Stress-Activated MAPK Cascade (GO:0051403)	2/61	42/16662	4.72273	0.010332	0.24725	0.210204	ZFP36L1/CRKL
Reactome_2022	Signaling By SCF-KIT R-HSA-1433557	2/61	42/16662	4.72273	0.010332	0.24725	0.210204	GRB10/FYN
GO_Biological_Process_2023	Positive Regulation Of Stress Fiber Assembly (GO:0051496)	2/61	43/16662	4.65837	0.010811	0.24725	0.210204	RAC1/FHOD1
Reactome_2022	Interleukin-3, Interleukin-5 And GM-CSF Signaling R-HSA-512988	2/61	44/16662	4.59612	0.011299	0.24725	0.210204	CRKL/FYN
GO_Biological_Process_2023	Response To Hydrogen Peroxide (GO:0042542)	2/61	46/16662	4.47747	0.0123047	0.24725	0.210204	PPIF/FYN
GO_Biological_Process_2023	Regulation Of Transcription By RNA Polymerase II (GO:0006357)	14/61	2028/16662	2.57962	0.013302	0.24725	0.210204	RUNX1/FAM220A/FHOD1/E2F4/CAPRIN2/ZNF143/RPRD1B/DLL1/PPID/GLIS2/JMJD1C/ZNF394/THAP7/LEO1
GO_Biological_Process_2023	Proton Transmembrane Transport (GO:1902600)	2/61	49/16662	4.31261	0.0138833	0.24725	0.210204	ATP1A1/ATP6V0E1
GO_Biological_Process_2023	Positive Regulation Of Actin Filament Bundle Assembly (GO:0032233)	2/61	51/16662	4.21046	0.014982	0.24725	0.210204	RAC1/FHOD1
GO_Biological_Process_2023	Regulation Of Substrate Adhesion-Dependent Cell Spreading (GO:1900024)	2/61	51/16662	4.21046	0.014982	0.24725	0.210204	RAC1/CRKL
GO_Biological_Process_2023	Actin Polymerization Or Depolymerization (GO:0008154)	2/61	53/16662	4.11382	0.0161169	0.24725	0.210204	FLII/RAC1
KEGG_2021_Human	Glycosaminoglycan biosynthesis	2/61	53/16662	4.11382	0.0161169	0.24725	0.210204	EXTL3/CHSY1
GO_Biological_Process_2023	Regulation Of Focal Adhesion Assembly (GO:0051893)	2/61	54/16662	4.06741	0.0166977	0.24725	0.210204	RAC1/FYN
GO_Biological_Process_2023	Regulation Of Myoblast Differentiation (GO:0045661)	2/61	54/16662	4.06741	0.0166977	0.24725	0.210204	ZFP36L1/DLL1
GO_Biological_Process_2023	Axon Guidance (GO:0007411)	3/61	149/16662	3.34429	0.017285	0.24725	0.210204	RAC1/PLEKHG4/FYN
KEGG_2021_Human	Prion disease	4/61	273/16662	3.03171	0.0177319	0.24725	0.210204	RAC1/PPIF/FYN/PSMA6
GO_Biological_Process_2023	Cellular Response To Peptide (GO:1901653)	2/61	56/16662	3.97813	0.017886	0.24725	0.210204	ZFP36L1/FYN
GO_Biological_Process_2023	Astrocyte Differentiation (GO:0048708)	1/61	5/16662	7.27007	0.0181737	0.24725	0.210204	DLL1
GO_Biological_Process_2023	Negative Regulation Of Erythrocyte Differentiation (GO:0045647)	1/61	5/16662	7.27007	0.0181737	0.24725	0.210204	ZFP36L1
GO_Biological_Process_2023	Negative Regulation Of Fibroblast Migration (GO:0010764)	1/61	5/16662	7.27007	0.0181737	0.24725	0.210204	RAC1
GO_Biological_Process_2023	Negative Regulation Of Histone Acetylation (GO:0035067)	1/61	5/16662	7.27007	0.0181737	0.24725	0.210204	THAP7
GO_Biological_Process_2023	Peripheral Nervous System Neuron Development (GO:0048935)	1/61	5/16662	7.27007	0.0181737	0.24725	0.210204	RUNX1
GO_Biological_Process_2023	Positive Regulation Of Granulocyte Differentiation (GO:0030854)	1/61	5/16662	7.27007	0.0181737	0.24725	0.210204	RUNX1
GO_Biological_Process_2023	Positive Regulation Of Podosome Assembly (GO:0071803)	1/61	5/16662	7.27007	0.0181737	0.24725	0.210204	FSCN1
GO_Biological_Process_2023	Regulation Of Glutamate Receptor Signaling Pathway (GO:1900449)	1/61	5/16662	7.27007	0.0181737	0.24725	0.210204	FYN
GO_Biological_Process_2023	Regulation Of Hydrogen Peroxide Metabolic Process (GO:0010310)	1/61	5/16662	7.27007	0.0181737	0.24725	0.210204	RAC1
GO_Biological_Process_2023	Regulation Of Keratinocyte Apoptotic Process (GO:1902172)	1/61	5/16662	7.27007	0.0181737	0.24725	0.210204	ZFP36L1
GO_Biological_Process_2023	Ruffle Assembly (GO:0097178)	1/61	5/16662	7.27007	0.0181737	0.24725	0.210204	RAC1
Reactome_2022	IRS Activation R-HSA-74713	1/61	5/16662	7.27007	0.0181737	0.24725	0.210204	GRB10
Reactome_2022	Reelin Signaling Pathway R-HSA-8866376	1/61	5/16662	7.27007	0.0181737	0.24725	0.210204	FYN
Reactome_2022	RUNX1 Regulates Expression Of Components Of Tight Junctions R-HSA-8935964	1/61	5/16662	7.27007	0.0181737	0.24725	0.210204	RUNX1
Reactome_2022	RUNX1 Regulates Transcription Of Genes Involved In Interleukin Signaling R-HSA-8939247	1/61	5/16662	7.27007	0.0181737	0.24725	0.210204	RUNX1
GO_Biological_Process_2023	mRNA Transport (GO:0051028)	2/61	58/16662	3.89323	0.019109	0.24725	0.210204	ALKBH5/ZFP36L1
KEGG_2021_Human	Cellular senescence	3/61	156/16662	3.23496	0.019502	0.24725	0.210204	ZFP36L1/E2F4/PPID
KEGG_2021_Human	Viral myocarditis	2/61	60/16662	3.81235	0.020367	0.24725	0.210204	RAC1/FYN
Reactome_2022	Transcriptional Regulation By MECP2 R-HSA-8986944	2/61	60/16662	3.81235	0.020367	0.24725	0.210204	DLL1/FKBP5
GO_Biological_Process_2023	Phosphatidylinositol-Mediated Signaling (GO:0048015)	2/61	62/16662	3.73515	0.0216578	0.24725	0.210204	INPP5A/ZFP36L1
GO_Biological_Process_2023	Detection Of Stimulus Involved In Sensory Perception Of Pain (GO:0062149)	1/61	6/16662	6.61209	0.0217693	0.24725	0.210204	TMEM120A
GO_Biological_Process_2023	Development Of Primary Female Sexual Characteristics (GO:0046545)	1/61	6/16662	6.61209	0.0217693	0.24725	0.210204	LHFPL2
GO_Biological_Process_2023	Glandular Epithelial Cell Development (GO:0002068)	1/61	6/16662	6.61209	0.0217693	0.24725	0.210204	DLL1
GO_Biological_Process_2023	Hepatocyte Growth Factor Receptor Signaling Pathway (GO:0048012)	1/61	6/16662	6.61209	0.0217693	0.24725	0.210204	RAC1
GO_Biological_Process_2023	Nuclear-Transcribed mRNA Catabolic Process, Deadenylation-Independent Decay (GO:0031086)	1/61	6/16662	6.61209	0.0217693	0.24725	0.210204	ZFP36L1
GO_Biological_Process_2023	Parallel Actin Filament Bundle Assembly (GO:0030046)	1/61	6/16662	6.61209	0.0217693	0.24725	0.210204	FSCN1
GO_Biological_Process_2023	Regulation Of Glial Cell Apoptotic Process (GO:0034350)	1/61	6/16662	6.61209	0.0217693	0.24725	0.210204	DLL1
GO_Biological_Process_2023	Type B Pancreatic Cell Development (GO:0003323)	1/61	6/16662	6.61209	0.0217693	0.24725	0.210204	DLL1
Reactome_2022	Activated NTRK2 Signals Thru FYN R-HSA-9032500	1/61	6/16662	6.61209	0.0217693	0.24725	0.210204	FYN
Reactome_2022	FLT3 Signaling Thru SRC Family Kinases R-HSA-9706374	1/61	6/16662	6.61209	0.0217693	0.24725	0.210204	FYN
Reactome_2022	RUNX1 Regulates Estrogen Receptor Mediated Transcription R-HSA-8931987	1/61	6/16662	6.61209	0.0217693	0.24725	0.210204	RUNX1
Reactome_2022	RUNX1 Regulates Transcription Of Genes Involved In BCR Signaling R-HSA-8939245	1/61	6/16662	6.61209	0.0217693	0.24725	0.210204	RUNX1
Reactome_2022	RUNX1 Regulates Transcription Of Genes Involved In WNT Signaling R-HSA-8939256	1/61	6/16662	6.61209	0.0217693	0.24725	0.210204	RUNX1
GO_Biological_Process_2023	Negative Regulation Of Cell Death (GO:0060548)	2/61	64/16662	3.66137	0.022982	0.24725	0.210204	DPP9/FYN
Reactome_2022	COPII-mediated Vesicle Transport R-HSA-204005	2/61	66/16662	3.59073	0.024339	0.24725	0.210204	MCFD2/CD59
Reactome_2022	Signaling By Interleukins R-HSA-449147	5/61	453/16662	2.63552	0.0248787	0.24725	0.210204	FSCN1/CRKL/FYN/PSMA6/FPR1
GO_Biological_Process_2023	Histone Lysine Demethylation (GO:0070076)	1/61	7/16662	6.09887	0.0253519	0.24725	0.210204	JMJD1C
GO_Biological_Process_2023	Malate Metabolic Process (GO:0006108)	1/61	7/16662	6.09887	0.0253519	0.24725	0.210204	MDH2
GO_Biological_Process_2023	Multi-Ciliated Epithelial Cell Differentiation (GO:1903251)	1/61	7/16662	6.09887	0.0253519	0.24725	0.210204	E2F4
GO_Biological_Process_2023	Negative Regulation Of Glial Cell Apoptotic Process (GO:0034351)	1/61	7/16662	6.09887	0.0253519	0.24725	0.210204	DLL1
GO_Biological_Process_2023	Negative Regulation Of Glucose Import (GO:0046325)	1/61	7/16662	6.09887	0.0253519	0.24725	0.210204	GRB10
GO_Biological_Process_2023	Negative Regulation Of Peptidyl-Lysine Acetylation (GO:2000757)	1/61	7/16662	6.09887	0.0253519	0.24725	0.210204	THAP7
GO_Biological_Process_2023	Neuron Fate Specification (GO:0048665)	1/61	7/16662	6.09887	0.0253519	0.24725	0.210204	DLL1
GO_Biological_Process_2023	Positive Regulation Of Extracellular Matrix Disassembly (GO:0090091)	1/61	7/16662	6.09887	0.0253519	0.24725	0.210204	FSCN1
GO_Biological_Process_2023	Positive Regulation Of Glial Cell Migration (GO:1903977)	1/61	7/16662	6.09887	0.0253519	0.24725	0.210204	CRKL
GO_Biological_Process_2023	Proximal/Distal Pattern Formation (GO:0009954)	1/61	7/16662	6.09887	0.0253519	0.24725	0.210204	DLL1
GO_Biological_Process_2023	Regulation Of CD8-positive, Alpha-Beta T Cell Differentiation (GO:0043376)	1/61	7/16662	6.09887	0.0253519	0.24725	0.210204	RUNX1
GO_Biological_Process_2023	Regulation Of Microvillus Organization (GO:0032530)	1/61	7/16662	6.09887	0.0253519	0.24725	0.210204	FSCN1
GO_Biological_Process_2023	Regulation Of Nitric Oxide Metabolic Process (GO:0080164)	1/61	7/16662	6.09887	0.0253519	0.24725	0.210204	RAC1

## Sheet: ST09
CpG	Trait	Effect	SE	P-value	FDR padj	eQTM of	E107	E108
cg05008948	adiponectin	-0.00366096	0.0011647	0.00237569	0.0237569	ZNF394	4_Tx	6_EnhG
cg14435903	adiponectin	-0.00283235	0.000828619	0.00100991	0.0100991	none	7_Enh	7_Enh
cg25225070	adiponectin	-0.00354486	0.00113113	0.0024124	0.012062	ZNF143, SWAP70	7_Enh	7_Enh
cg04275661	body fat percentage	0.00381838	0.00143613	0.00882001	0.0441	FYN	7_Enh	7_Enh
cg12402318	body fat percentage	0.0023381	0.000808894	0.00459942	0.0459942	TMOD2, TMOD3, LEO1	7_Enh	5_TxWk
cg12667152	body fat percentage	0.0028149	0.00106422	0.00928439	0.030948	none	7_Enh	5_TxWk
cg14343713	body fat percentage	0.00248674	0.000892315	0.00612101	0.030605	SPCS2	7_Enh	7_Enh
cg17411016	body fat percentage	0.00354142	0.00112172	0.00199737	0.00801311	MCFD2, TTC7A	7_Enh	7_Enh
cg18710458	body fat percentage	0.00463894	0.00138074	0.00103216	0.0103216	none	15_Quies	15_Quies
cg21005024	body fat percentage	0.00487995	0.0017126	0.00507176	0.0253588	GRB10	2_TssAFlnk	7_Enh
cg21730012	body fat percentage	0.00258897	0.000874841	0.00359805	0.0359805	INPP5A	5_TxWk	5_TxWk
cg24857465	body fat percentage	0.00349662	0.00120043	0.00432657	0.0432657	FDFT1	14_ReprPCWk	7_Enh
cg25114611	body fat percentage	-0.00199669	0.000856593	0.021463	0.0357717	FKBP5	7_Enh	2_TssAFlnk
cg25225070	body fat percentage	0.00313869	0.00112916	0.00630476	0.0210159	ZNF143, SWAP70	7_Enh	7_Enh
cg26177041	body fat percentage	0.00326044	0.00108741	0.00330635	0.0330635	none	7_Enh	2_TssAFlnk
cg27187848	body fat percentage	0.00262148	0.00100598	0.0102535	0.0290833	PCDHGA12, PCDHGC3, PCDHGC5	2_TssAFlnk	7_Enh
cg12386285	body mass index	-0.00174379	0.000680917	0.012214	0.0407134	none	15_Quies	15_Quies
cg12667152	body mass index	0.00436761	0.00184652	0.0202711	0.0405422	none	7_Enh	5_TxWk
cg13733654	body mass index	-0.00163761	0.000658762	0.0147853	0.0492843	none	14_ReprPCWk	15_Quies
cg14350764	body mass index	-0.00178376	0.000669052	0.00907509	0.0453754	none	5_TxWk	5_TxWk
cg19768360	body mass index	-0.00452873	0.00164324	0.00690388	0.0230129	none	4_Tx	4_Tx
cg25114611	body mass index	-0.0035298	0.0014695	0.0184461	0.0357717	FKBP5	7_Enh	2_TssAFlnk
cg27187848	body mass index	0.00405151	0.00179609	0.026541	0.044235	PCDHGA12, PCDHGC3, PCDHGC5	2_TssAFlnk	7_Enh
cg12667152	fasting insulin	0.00249472	0.00100071	0.014237	0.0355925	none	7_Enh	5_TxWk
cg25114611	fasting insulin	-0.00191997	0.000799031	0.0180451	0.0357717	FKBP5	7_Enh	2_TssAFlnk
cg04275661	HDL size	-0.116035	0.0414383	0.00595434	0.0441	FYN	7_Enh	7_Enh
cg04451259	HDL size	-0.174055	0.0535816	0.00155648	0.0155648	PAMR1	15_Quies	5_TxWk
cg13733654	HDL size	0.0285553	0.0110792	0.0112936	0.0492843	none	14_ReprPCWk	15_Quies
cg17411016	HDL size	-0.101533	0.0327064	0.00240393	0.00801311	MCFD2, TTC7A	7_Enh	7_Enh
cg19768360	HDL size	0.0859586	0.0263334	0.00141096	0.0141096	none	4_Tx	4_Tx
cg25114611	HDL size	0.0598545	0.0243275	0.0155053	0.0357717	FKBP5	7_Enh	2_TssAFlnk
cg25225070	HDL size	-0.107306	0.0326113	0.00134029	0.012062	ZNF143, SWAP70	7_Enh	7_Enh
cg27187848	HDL size	-0.0986765	0.0289599	0.000898678	0.00449339	PCDHGA12, PCDHGC3, PCDHGC5	2_TssAFlnk	7_Enh
cg01773584	IL-6	-0.0131815	0.00413534	0.00189522	0.0189522	none	15_Quies	15_Quies
cg04451259	IL-6	-0.0139588	0.00494302	0.00568623	0.0284311	PAMR1	15_Quies	5_TxWk
cg07637085	IL-6	-0.00817615	0.00285321	0.00495218	0.0495218	none	7_Enh	6_EnhG
cg17370665	IL-6	-0.0102586	0.00348146	0.00395844	0.0395844	ZFP36L1	7_Enh	7_Enh
cg27187848	IL-6	-0.00657859	0.00266392	0.0150327	0.0300654	PCDHGA12, PCDHGC3, PCDHGC5	2_TssAFlnk	7_Enh
cg02501746	leptin	-0.00227345	0.00067164	0.00104028	0.0104028	none	7_Enh	7_Enh
cg02632441	leptin	-0.00206041	0.000687876	0.00354329	0.0354329	none	6_EnhG	6_EnhG
cg03544309	leptin	-0.00189696	0.000597236	0.00200434	0.0200434	none	2_TssAFlnk	7_Enh
cg11835462	leptin	-0.00226279	0.000607487	0.000329688	0.00329688	CHRND	6_EnhG	6_EnhG
cg12386285	leptin	-0.000889619	0.000248922	0.000572185	0.00572185	none	15_Quies	15_Quies
cg12667152	leptin	0.00207008	0.000694443	0.0036582	0.018291	none	7_Enh	5_TxWk
cg12772738	leptin	-0.00367853	0.00105328	0.000734702	0.00734702	RPRD1B	7_Enh	7_Enh
cg13306815	leptin	-0.00277162	0.000774006	0.000566542	0.00566542	none	7_Enh	7_Enh
cg16350675	leptin	-0.00247077	0.000574941	4.12402e-05	0.000412402	CHRND	6_EnhG	6_EnhG
cg19571266	leptin	-0.00220366	0.000672962	0.00145533	0.0145533	none	13_ReprPC	14_ReprPCWk
cg25114611	leptin	-0.00206901	0.000534059	0.000198259	0.00198259	FKBP5	7_Enh	2_TssAFlnk
cg25628315	leptin	-0.00257671	0.000764069	0.00109965	0.0109965	none	14_ReprPCWk	15_Quies
cg26664583	leptin	-0.00262766	0.000832445	0.00214968	0.0214968	none	1_TssA	1_TssA
cg27187848	leptin	0.00171969	0.000669179	0.0116333	0.0290833	PCDHGA12, PCDHGC3, PCDHGC5	2_TssAFlnk	7_Enh
cg12386285	waist circumference	-0.0005467	0.000204197	0.00851657	0.0407134	none	15_Quies	15_Quies
cg12667152	waist circumference	0.00164506	0.00054036	0.00284631	0.018291	none	7_Enh	5_TxWk
cg13733654	waist circumference	-0.000701472	0.000187924	0.000289671	0.00289671	none	14_ReprPCWk	15_Quies
cg14343713	waist circumference	0.00134312	0.000453686	0.00361921	0.030605	SPCS2	7_Enh	7_Enh
cg14350764	waist circumference	-0.000566981	0.000194573	0.00422991	0.0422991	none	5_TxWk	5_TxWk
cg17411016	waist circumference	0.00223863	0.000566573	0.000124863	0.00124863	MCFD2, TTC7A	7_Enh	7_Enh
cg19768360	waist circumference	-0.00129231	0.000459054	0.00556706	0.0230129	none	4_Tx	4_Tx
cg21005024	waist circumference	0.00254603	0.000865813	0.00383462	0.0253588	GRB10	2_TssAFlnk	7_Enh
cg25114611	waist circumference	-0.00146393	0.000427722	0.00084139	0.00420695	FKBP5	7_Enh	2_TssAFlnk
cg27187848	waist circumference	0.00226653	0.000497983	1.1474e-05	0.00011474	PCDHGA12, PCDHGC3, PCDHGC5	2_TssAFlnk	7_Enh

[truncated: 17 more sheets: ST10, ST11, ST12, ST13, ST14, ST15, ST16, ST17, ST18, ST19, ST20, ST21, ST22, ST23, ST24, ST25, ST26]
